# Supplementary material for: Time of urine sampling may influence the association between urine specific gravity and body composition
Source: PLoS One. 2025 Sep 26;20(9):e0333479. doi: 10.1371/journal.pone.0333479 (PMC12468934; doi:10.1371/journal.pone.0333479)
Supplement: S1 File — (XLSX) [file pone.0333479.s001.xlsx]

## Sheet: Sheet1
	Sex (0=female, 1=male)	Race/Ethnicity	Age (years)	USG_first-morning	First_Morning_Hypohydrated (1=yes,0=no)	USG_spot	Spot_Hypohydrated (1=yes, 0=no)	Last Void Time Before Spot Visit (h:min)	Last Void Time Before Spot Visit (decimal)	Spot Visit Start Time (decimal)	Hours Since Last Void (decimal)	Height (in)	Height (cm)	InBody 770 Wt (lbs)	InBody770 Mass (kg)	InBody770 %FFM	InBody770 %Fat	InBody770 FFM (kg)	InBody770 Fat Mass (kg)	InBody770 SMM (lb)	InBody SMM (kg)	InBody770 TBW (lb)	InBody770 TBW (kg)	KCAL_morning_visit	PROT_morning_visit (g)	MOIST_morning_visit (g)	SODIUM_morning_visit (mg)	KCAL_spot_visit	PROT_spot_visit (g)	MOIST_spot_visit (g)	SODIUM_spot_visit (mg)	BodPod Dens. (kg/L)	BodPod Volume (L)	BodPod Wt (lbs)	BodPod Mass (kg)	BodPod %FFM	BodPod FFM (kg)	BodPod %Fat	BodPod Fat (kg)
USG_001	1	White; Hispanic or Latino	23	1.03	1	1.0235	1	1000	10	14.5	4.5	68	172.72	191.2	86.71	80.6	19.4	69.89	16.82	89.3	40.5	112.2	50.9	1471.56	81.9867	1776.47	2540.62	1630.82	88.6339	1097.85	3371.57	1.0571	82.37	191.964	87.06	81.7	71.13	18.3	15.93
USG_002	1	Asian or Pacific Islander	35	1.0285	1	1.008	0	800	8	12	4	71.5	181.61	172	78	81.6	18.4	63.65	14.35	79.1	35.9	102.7	46.6	3334.27	140.264	2706.67	5778.35	2667.88	96.6147	1968.17	3665.04	1.0672	73.369	172.618	78.28	86.2	67.48	13.8	10.8
USG_003	1	White	34	1.021	1	1.02	1	1215	12.25	14.5	2.25	70.5	179.07	139.8	63.4	93.2	6.8	59.09	4.31	73.9	33.5	95.7	43.4	2735.46	112.41	2513.66	4133.95	2140.11	91.2039	3778.75	2844.84	1.0728	59.436	140.572	63.75	88.6	56.48	11.4	7.27
USG_004	0	White	27	1.0085	0	1	0	1430	14.5	15.5	1	65	165.1	122.4	55.51	79.7	20.3	44.24	11.27	53.4	24.2	71.2	32.3	1745.5	62.5278	4563.87	3904.01	1382.71	42.2586	5392.83	3562.55	1.0448	53.482	123.19	55.87	76.2	42.57	23.8	13.3
USG_005	1	White	45	1.018	0	1.002	0	1210	12.17	12.5	0.33	70	177.8	179.8	81.54	85.5	14.5	69.72	11.82	86.4	39.2	112.7	51.1	2564.74	212.368	1467.41	5989.26	1641.22	153.056	1451.07	3944.95	1.0696	76.552	180.513	81.87	87.2	71.39	12.8	10.48
USG_006	1	White	25	1.0165	0	1.014	0	800	8	12	4	71.5	181.61	176.7	80.14	83.7	16.3	67.07	13.06	84.2	38.2	107.6	48.8	2278.48	84.141	1079.36	4525.34	1052.45	95.8383	594.51	2033.07	1.0534	76.342	177.286	80.4	80.1	64.4	19.9	16
USG_007	1	White	54	1.02	1	1.007	0	1400	14	16	2	70	177.8	158.1	71.7	87.2	12.8	62.52	9.18	77.4	35.1	101.4	46	1716.28	92.9446	2954.85	2439.2	2402.13	121.427	2995.87	3978.95	1.0647	67.647	158.792	72.01	85.1	61.28	14.9	10.73
USG_008	0	White	24	1.029	1	1.003	0	930	9.5	12.5	3	69	175.26	145.7	66.08	72.2	27.8	47.71	18.37	57.8	26.2	76.7	34.8	647.541	32.2347	1731.03	752.603	2161.61	42.348	980.842	3950.54	1.0367	64.082	146.458	66.42	72.5	48.16	27.5	18.27
USG_009	1	White	28	1.02	1	1.0135	0	1245	12.75	13	0.25	68	172.72	176.4	80	84.8	15.2	67.84	12.16	86	39	109.4	49.6	3165.23	203.403	1865.53	7058.35	4084.45	231.338	5323.14	8889.11	1.0601	75.803	177.167	80.35	83.1	66.77	16.9	13.58
USG_010	1	White	28	1.022	1	1.0065	0	1200	12	17.5	5.5	74	187.96	217.3	98.55	74.8	25.2	73.71	24.83	92.4	41.9	119.1	54	2329.2	131.621	4493.19	5676.82	2784.44	173.32	5252.36	6026.15	1.026	96.248	217.708	98.73	67.5	66.65	32.5	32.09
USG_011	1	Asian or Pacific Islander	21	1.009	0	1.003	0	1000	10	13.5	3.5	67	170.18	126.5	57.37	79.3	20.7	45.49	11.88	55.8	25.3	73.4	33.3	3640.21	189.465	3361.06	5652.42	2739.59	158.967	3164.6	4343.59	1.0513	54.843	127.107	57.64	79.1	45.6	20.9	12.05
USG_012	1	White	50	1.015	0	1.02	1	830	8.5	12	3.5	72	182.88	177.6	80.54	82.2	17.8	66.21	14.34	82	37.2	107.4	48.7	3698.35	133.523	4832.44	5746.49	3508.78	147.635	4321.44	4451.41	1.0502	76.938	178.135	80.79	78.7	63.58	21.3	17.21
USG_013	0	White	22	1.007	0	1	0	1030	10.5	12	1.5	64	162.56	129.4	58.68	75.6	24.4	44.37	14.32	53.8	24.4	71.2	32.3	2344.18	230.245	4034.46	2248.53	1234.01	72.3651	4896.24	2567.92	1.0476	56.316	130.066	58.99	77.5	45.71	22.5	13.27
USG_014	1	White	53	1.01	0	1.0025	0	1030	10.5	12	1.5	73.5	186.69	164.8	74.74	86.8	13.2	64.87	9.87	80.5	36.5	105.2	47.7	1221.43	58.869	541.403	1769.17	2097.85	155.385	1512.48	3611.84	1.0677	70.281	165.433	75.03	86.4	64.82	13.6	10.2
USG_015
USG_016	0	Black or African American	20	1.0065	0	1.009	0	1230	12.5	14	1.5			151.9	68.89	63.2	36.8	43.54	25.35	52	23.6	70.3	31.9	1852.72	85.6622	1599.71	2398.74	2795.63	91.012	1936.31	4365.08
USG_017	1	White	22	1.013	0	1.007	0	1000	10	12	2	71.5	181.61	209.6	95.06	79.8	20.2	75.86	19.2	95.7	43.4	121.9	55.3	2273.62	74.021	2249.47	8404.1	2513.55	104.664	4679.88	5820.1	1.0426	91.355	209.987	95.23	75.8	72.19	24.8	23.62
USG_018
USG_019	1	White	30	1.019	0	1	0	1030	10.5	12	1.5	70	177.8	170	77.1	82.3	17.7	63.45	13.65	79.1	35.9	102.5	46.5	3496.3	112.756	3384.15	5634.53	2956.67	176.113	4176.27	4568.27	1.0485	73.697	170.347	77.25	77.9	60.18	22.1	17.07
USG_020
USG_021	0	Asian or Pacific Islander	22	1.0275	1	1.016	0	1200	12	13	1	61.5	156.21	102	46.26	74.3	25.7	34.37	11.89	40.1	18.2	55.6	25.2	530.821	10.789	1018.49	1050.28	2089.27	56.5551	2267.29	3787.82	1.0482	44.215	102.178	46.34	77.8	36.05	22.2	10.29
USG_022	1	White	55	1.023	1	1.002	0	1400	14	14.5	0.5	73	185.42	230.5	104.54	65.3	34.7	68.26	36.27	84.9	38.5	110.7	50.2	1815.68	66.2121	2092.99	5378.44	2602.77	243.765	4388.7	5692.56	1.0214	102.487	230.79	104.67	65.4	68.45	34.6	36.21
USG_023	0	Asian or Pacific Islander	21	1.022	1	1.003	0	1400	14	16.5	2.5	58.8	149.225	109.7	49.75	70.7	29.3	35.17	14.58	42.6	19.3	56.9	25.8	1518.35	76.579	2430.92	3788.34					1.0339	48.149	109.747	49.77	71.2	35.44	28.8	14.33
USG_024	1	Black or African American	24	1.021	1	1.018	0	830	8.5	12.5	4	69.5	176.53	151.7	68.8	92.5	7.5	63.64	5.16	80.9	36.7	102.7	46.6	2693.02	152.832	2489.61	4621.18	2570.47	102.544	3622.46	4650.01	1.0853	63.408	151.722	68.81	89.8	61.79	10.2	7.02
USG_025	1	White	19	1.019	0	1.023	1	900	9	13	4	71.5	181.61	178.3	80.86	91.6	8.4	74.07	6.79	94.1	42.7	119.1	54	3253.43	155.513	1964.97	4990.27	4533.84	233.653	2979.93	7689.72	1.0609	76.25	178.336	80.88	83.4	67.45	16.6	13.43
USG_026	1	Black or African American	20	1.018	0	1	0	1230	12.5	13	0.5	68.5	173.99	143.4	65.03	92.6	7.4	60.22	4.81	75	34	96.8	43.9	2084.58	165.309	7796.87	4606.76	2891.92	144.639	1479.1	6180.2	1.0702	60.791	143.425	65.05	84.1	54.7	15.9	10.34
USG_027
USG_028	0	White	19	1.021	1	1	0	1030	10.5	15	4.5	64.5	163.83	145	65.76	67.8	32.2	44.59	21.17	53.4	24.2	71.7	32.5	2105.22	64.5907	3115.02	2796.54	2829.68	57.2979	1906.92	3549.04	1.0214	63.733	143.517	65.09	65.4	42.57	34.6	22.52
USG_029	1	White	21	1.014	0	1.0085	0	1550	15.84	16	0.16	69.5	176.53	176.8	80.18	87.4	12.6	70.08	10.1	89.3	40.5	112.9	51.2	2558.88	138.826	1421.99	4879.06	1658.24	149.119	1285.21	3605.4	1.0686	75.082	176.888	80.22	86.8	69.63	13.2	10.59
USG_030	0	White	23	1.013	0	1.009	0	1000	10	12.5	2.5	64.5	163.83	131.9	59.82	79.2	20.8	47.38	12.44	58	26.3	76.3	34.6	2663.72	138.931	3521.04	3559.77	2485.07	122.691	1439.77	2503.11	1.0475	57.177	132.041	59.88	77.4	46.35	22.6	13.53
USG_031	0	Black or African American; White; Native American or Alaska Native	27	1.022	1	1.0135	0	530	5.5	12	6.5	64.75	164.465	162.9	73.88	70.5	29.5	52.08	21.79	65	29.5	83.8	38	2026.26	101.56	938.712	3344.97	1288.37	96.692	3807.62	4626.93	1.0181	72.563	162.876	73.87	62.6	46.24	37.4	27.63
USG_032	1	Asian or Pacific Islander	25	1.014	0	1.0125	0	1000	10	12	2	67	170.18	201	91.16	75.6	24.4	68.91	22.24	88	39.9	111.1	50.4	2672.56	182.91	3161.82	6641.02	2726.76	104.752	3258.53	7277	1.0374	87.674	200.525	90.94	72.9	66.3	27.1	24.65
USG_033	1	White	27	1.0175	0	1.017	0	1030	10.5	11	0.5	72	182.88	178.4	80.91	92	8	74.43	6.47	93.9	42.6	120.4	54.6	4284.8	235.464	3830.54	7797.83	5093.42	338.446	4761.88	6803.59	1.0753	75.318	178.543	80.97	89.6	72.55	10.4	8.42
USG_034	1	Asian or Pacific Islander	24	1.014	0	1	0	1300	13	14	1	68.75	174.625	243.4	110.39	64	36	70.65	39.74	89.1	40.4	114.4	51.9	1645.91	58.6497	2959.4	2569.16	1748.2	79.3702	3008.38	3867.42	1.0175	108.672	243.775	110.56	63.5	70.2	36.5	40.35
USG_035	0	White	29	1.014	0	1.014	0	1105	11.08	12.5	1.42	59.5	151.13	130.2	59.05	71.4	28.6	42.16	16.89	51.6	23.4	68.1	30.9	1955.15	170.349	1404.05	2653.84	2554.53	202.93	5740.63	3114.54	1.036	57.198	130.641	59.25	72.2	42.78	27.8	16.47
USG_036	1	Black or African American; Hispanic or Latino	24	1.025	1							72.5	184.15	175.7	79.68	87.2	12.8	69.48	10.2	87.3	39.6	112	50.8	2264.84	115.536	3469.55	3815.1					1.0647	75.047	176.157	79.89	82	65.51	18	14.38
USG_037	0	White	56	1.018	0	1.001	0	1100	11	12	1	63	160.02	115.4	52.34	72.2	27.8	37.79	14.55	45.2	20.5	61.3	27.8	839.229	64.3404	1603.06	1578.23	879.365	43.4298	714.042	1718.42	1.0369	50.501	115.442	52.35	72.6	38.01	27.4	14.35
USG_038	1	Black or African American	21	1.023	1	1.016	0	830	8.5	16	7.5	65.5	166.37	157.5	71.43	77.9	22.1	55.64	15.79	70.3	31.9	89.7	40.7	1722.7	76.0541	1199.79	1968.79	3089.43	173.777	3024.98	3758.26	1.0442	68.535	157.769	71.55	73.1	52.3	26.1	18.67
USG_039	1	White	35	1.0145	0	1.007	0	1030	10.5	13	2.5	74	187.96	221.8	100.59	76	24	76.45	24.14	96.6	43.8	123.5	56	1408.31	109.861	4416.83	2846.98					1.0289	97.787	221.805	100.59	68.9	69.31	31.1	31.28
USG_040	1	White	28	1.023	1							69	175.26	173.7	78.78	85.6	14.4	67.43	11.34	86	39	108	49	1901.73	140.408	3620.21	4062.76					1.0567	74.598	173.785	78.81	81.6	64.31	18.4	14.5
USG_041	1	Other	25	1.017	0							69	175.26	196	88.89	77.3	22.7	68.71	20.18	86.4	39.2	110.9	50.3	2600.8	74.16	3289.58	3475.27					1.0442	85.159	196.033	88.9	75.9	67.48	24.1	21.43
USG_042	1	White	47	1.0245	1	1.026	1	1130	11.5	13	1.5	73	185.42	230	104.31	80	20	83.45	20.86	102.1	46.3	135.6	61.5	2846.38	144.134	6513.49	3791.09	2307.67	147.532	5197.33	2281.25	1.0752	97.082	230.114	104.36	89.6	93.51	10.4	10.85
USG_043											0
USG_044	1	White	26	1.0205	1	1.0015	0	1530	15.5	17	1.5	67	170.18	221.7	100.54	62.4	37.6	62.74	37.8	79.4	36	101.6	46.1	1470.29	83.5377	2660.64	3130.55	575.086	38.8588	2790.59	2193.64	1.013	99.325	221.827	100.6	61.4	61.77	38.6	38.83
USG_045	0	Black or African American	55	1.0155	0	1.0045	0	1100	11	11.5	0.5	65.5	166.37	165.7	75.15	74.7	25.3	56.14	19.01	70.5	32	90.4	41	1345.77	134.717	1076.73	2925.21	1575.68	159.978	875.878	3341.43	1.0499	71.649	165.836	75.21	76.9	57.84	23.1	17.37
USG_046	1	White	36	1.0135	0	1.0125	0	1200	12	13	1	73	185.42	208.1	94.38	91.9	8.1	86.73	7.64	111.3	50.5	139.1	63.1	2292.43	153.641	4232.57	7064.71	3626.82	162.48	5488.04	6848.7	1.0771	87.651	208.143	94.4	90.4	85.33	9.6	9.06
USG_047	0	White	33	1.012	0							71	180.34	173.9	78.87	85.9	14.1	67.75	11.12	84.2	38.2	108.9	49.4	2382.32	146.819	4604.79	6136.9					1.0583	74.612	174.077	78.95	82.3	64.97	17.7	13.97
USG_048	1	White	32	1.015	0	1.0195	0	1200	12	14.5	2.5	67	170.18	185	83.9	76.5	23.5	64.18	19.72	80.9	36.7	103.6	47	3396.78	188.175	4487.22	7852.98	2758.13	183.565	2655.83	6629.99	1.0482	80.089	185.069	83.93	77.7	65.21	22.3	18.72
USG_049	1	Hispanic or Latino	26	1.0165	0	1.016	0	1100	11	12	1	65.5	166.37	158.8	72.02	82.6	17.4	59.49	12.53	75.2	34.1	95.9	43.5	2483.29	160.408	6894.94	5336.66	2378.89	182.532	7035.96	4708.46	1.0668	67.618	159.035	72.12	86	62.03	14	10.1
USG_050	1	White	25	1.025	1	1.022	1	1245	12.75	13.5	0.75	70	177.8	195.3	88.57	74.2	25.8	65.72	22.85	83.8	38	105.2	47.7	1548.97	69.7173	1773.31	3319.15	1276.26	62.1035	992.799	1828.55	1.0187	87.057	195.519	88.67	64.1	56.84	35.9	31.83
USG_051	0	White	21	1.007	0	1.004	0	1315	13.25	14.5	1.25	65	165.1	131.6	59.68	76.3	23.7	45.54	14.14	56.2	25.5	73.2	33.2	2116.54	82.4238	1816.96	4536.98	3713.64	150.737	2803.7	7062.58	1.0487	56.986	131.755	59.75	78	46.61	22	13.15
USG_052	1	Black or African American	21	1.025	1	1.024	1	1130	11.5	12	0.5	68.5	173.99	188.3	85.4	82.6	17.4	70.54	14.86	90	40.8	113.5	51.5	3477.82	115.336	1084.17	4786.32	4532.04	208.011	2628.71	9211.61	1.0572	80.837	188.411	85.45	79.1	67.59	20.9	17.86
USG_053	1	White	21	1.015	0	1.018	0	0	0	12	12	69.25	175.895	182.3	82.68	83.3	16.7	68.87	13.81	88.2	40	110.7	50.2	4071.84	148.507	3392.73	7722.02	5083.33	294.252	4831.71	11641.2	1.0635	77.805	182.427	82.73	84.6	69.99	15.4	12.74
USG_054	1	Other	29	1.028	1	1.024	1	600	6	13	7	65	165.1	164.5	74.6	72.5	27.5	54.09	20.52	69	31.3	87.1	39.5	2299.94	71.5811	1110.72	3960.24	2159.56	47.6644	3144.11	2423.36	1.0388	71.672	164.142	74.44	71.7	53.37	28.3	21.07
USG_055	1	White	25	1.019	0	1.02	1	1200	12	14	2	71	180.34	181.9	82.49	87.9	12.1	72.51	9.98	92.4	41.9	116.8	53	3538.76	164.727	1480.46	4830.26	3060.29	177.567	1526.19	4176.47	1.0635	77.593	181.919	82.5	84.5	69.71	15.5	12.79
USG_056	1	Black or African American	26	1.027	1	1.022	1	230	2.5	13.5	11	67	170.18	196.9	89.3	79.8	20.2	71.26	18.04	90.6	41.1	114.6	52	2759.96	122.276	1198.58	5218.85	1315.55	81.6883	955.067	2752.59	1.0579	84.494	197.066	89.37	79.3	70.87	20.7	18.5
USG_057	1	Hispanic or Latino	25	1.0145	0	1.014	0	800	8	12	4	67	170.18	149.2	67.66	89.3	10.7	60.42	7.24	75.6	34.3	97.9	44.4	5477.67	111.197	1920.3	9825.06	4504.32	175.08	6028.3	6671.93	1.0782	62.835	149.36	67.74	90.9	61.57	9.1	6.16
USG_058	0	White	52	1.018	0	1.005	0	1045	10.75	12	1.25	70	177.8	180.2	81.72	66.4	33.6	54.26	27.46	66.1	30	87.7	39.8	1126.13	51.3989	3545.83	2170.12	725.43	31.147	3132.29	1539.17	1.0157	80.502	180.256	81.75	62.6	51.17	37.4	30.57
USG_059	1	Hispanic or Latino	28	1.018	0	1.011	0	1000	10	16	6	73	185.42	211.9	96.1	93.1	6.9	89.47	6.63	115.7	52.5	143.7	65.2	2025.37	104.747	4185.49	3313.05	5659.83	298.723	10475.8	7119.75	1.074	89.559	212.064	96.17	89.1	85.69	10.9	10.48
USG_060	1	White	23	1.024	1	1.022	1	645	6.75	12	5.25	65	165.1	153.9	69.8	85.6	14.4	59.75	10.05	76.9	34.9	95.9	43.5	3305.01	170.494	5775.03	4325.64	3237.72	195.766	3007.91	6705.47	1.0619	65.795	154.036	69.86	83.9	58.61	16.1	11.25
